# Supplementary material for: Skin Regeneration in Diabetic Rats Using Gold Nanoparticles–Bioactive Glass Oil-in-Water Cream
Source: Materials (Basel). 2026 May 27;19(11):2276. doi: 10.3390/ma19112276 (PMC13258721; doi:10.3390/ma19112276)
Supplement: Supplementary file 1 [file materials-19-02276-s001.zip]

Archive with 1 entries (1 files):
- materials-4267031-supplementary.pdf
